# Supplementary material for: Information and Communication Technology-Powered Diabetes Self-Management Systems in China: A Study Evaluating the Features and Requirements of Apps and Patents
Source: JMIR Diabetes. 2016 Apr 6;1(1):e2. doi: 10.2196/diabetes.4475 (PMC6238845; doi:10.2196/diabetes.4475)
Supplement: Multimedia Appendix 1 [file diabetes_v1i1e2_app1.xlsx]

## Sheet: Sheet1
number	name	blood glucose	weight	Diet status	Record of exercise	blood pressure	Data evaluation and analysis method	Diabetes-related education material	Personalized Context-based notification and alert	social media	Data synchronization to PHR	Record of Medications	Record of symptoms	Decision-supporting information	other descriptions
1	glucose manager	√		√	√				√	√		√
2	Health-Glucose	√	√			√
3	Glucose record	√		√	√
4	Myway glucose and diabetes management system	√	√	√	√	√	√		√	√		√			Bluetooth supporting
5	Blood glucose monitoring assistant	√
6	Glucose butler	√	√	√	√		√			√		√	√	√
7	Glucose tracking	√
8	Kiwi blood sugar management assistant	√					√	√						√
9	The average blood sugar calculator	√
10	Belter Bluetooth blood glucose meter	√					√			√					Bluetooth supporting
11	Glucose judgment	√
12	Tang You Bao	√	√			√		√						√
13	Treat yourself	√		√	√			√
14	Grace chronic disease	√				√	√	√	√					√
15	Tanghushi	√								√		√
16	Health records	√		√	√	√	√	√			√
17	Dnurse	√		√	√	√	√		√	√		√		√
18	Boyibang	√	√	√	√	√	√	√	√	√		√	√	√
19	Yiguo	√				√		√	√
20	Health Pack	√	√	√	√	√			√	√				√	Bluetooth supporting
21	Health Management	√	√	√		√								√
22	Measurement of vital signs	√	√			√
23	Health records	√	√	√	√	√
24	Remote health	√	√	√	√	√		√	√	√				√	Bluetooth supporting
25	Genebook HMS	√	√	√	√	√		√	√	√	√	√	√	√
26	U Glucose	√	√	√	√	√		√	√	√		√		√	Bluetooth supporting
27	Health Management System	√	√			√
28	MyHealthApp	√				√		√
29	Health butler	√	√			√			√
30	Health Compass electronic medical records	√	√		√	√			√	√		√
31	Southern after hospital cloud services	√	√	√	√	√			√	√	√	√	√	√	Bluetooth supporting
32	OK health	√	√	√	√	√			√		√
33	My health secretary	√				√
34	Health cloud butler	√	√			√
35	AnyCheck health	√					√	√		√				√	Bluetooth supporting
36	Kangleyoudao	√				√			√
37	Full health butler	√	√			√			√					√
38	Care ends	√				√			√	√
39	Cloud Health Management	√	√			√			√	√				√
40	My doctor	√	√	√	√	√			√	√		√	√	√
41	Keep healthy	√	√			√				√	√				Bluetooth supporting
42	Kang Nuo 365	√	√			√				√	√			√
43	Control of diabetes	√	√	√	√	√		√						√
44	Diabetes Health Management	√	√	√	√	√		√	√			√		√
45	Diabetes Doctors	√				√		√	√			√		√
46	My doctor	√	√	√	√	√						√		√
47	Glucose records	√	√			√			√	√		√
48	Tang You Dongdong	√	√		√	√			√	√		√
49	Dnurse	√	√	√	√	√	√		√	√		√		√
50	Glucose record book	√								√
51	Diabetes	√							√	√
52	Diabetes Diary	√	√	√	√	√
53	New networking	√	√			√		√	√		√			√
54	Diabetes world	√						√	√			√
55	Control of diabetes	√						√	√			√		√
56	Boyibang	√	√	√	√	√	√		√			√		√
57	Diabetes Assistant	√		√					√	√
58	Medical follow-up	√		√	√	√			√			√		√
59	Three high -care home	√	√	√	√	√			√			√		√
60	bant	√								√	√
61	U Glucose	√	√			√	√		√	√				√	Bluetooth supporting
62	Pocket Medical Professional Edition	√	√	√	√	√			√			√		√
63	Glucose recorder	√							√
64	Health home	√	√			√
65	Shang Dai mobile health	√	√		√	√								√
66	E & B Health Management	√	√	√	√	√			√
67	HealthPro	√				√
68	Yuge	√	√	√	√	√		√	√		√			√
69	Health Center	√	√	√	√	√			√	√	√	√	√	√
70	Glucose steady assistant	√		√	√	√
71	Diabetes station	√	√			√	√		√	√		√	√	√
72	Three high- action version of the self- health management	√				√
73	Telecare Made	√				√			√	√	√			√
74	Sun self management	√	√			√			√			√
75	Jiankangzhiyou	√	√			√	√
76	Vigilant Bee	√										√
77	Lumen Trails Food	√	√	√	√	√			√			√
78	Tactio health	√	√	√	√	√			√		√
	Investigation time: May 12,2014
