# Supplementary material for: Information and Communication Technology-Powered Diabetes Self-Management Systems in China: A Study Evaluating the Features and Requirements of Apps and Patents
Source: JMIR Diabetes. 2016 Apr 6;1(1):e2. doi: 10.2196/diabetes.4475 (PMC6238845; doi:10.2196/diabetes.4475)
Supplement: Multimedia Appendix 2 [file diabetes_v1i1e2_app2.xlsx]

## Sheet: Sheet1
	name	measuring glucose	Bluetooth	mobile terminal	server	Record of Personal information	Record of personal health information	Decision-supporting information	Diabetes-related education material	Data evaluation and analysis method	Personalized Context-based notification and alert	social media	Interface to the HIS
1	Image refrigerator
2	A portable wireless blood glucose level detector and medical monitoring system	√	√	√	√
3	a mobile terminal with glucose measuring function and its operation method	√		√
4	An interactive mobile communication device with real-time monitoring of glucose and meathod for glucose monitoring	√	√	√	√						√	√
5	System and method for real-time monitoring of blood glucose , blood glucose monitoring devices and mobile terminals	√		√	√						√
6	A glucose detector based Smartphone and its implementation	√		√
7	A system and method for information collection and management of glucose	√			√	√							√
8	A glucose meter managed by computer and mobile phone	√	√	√
9	A measuring glucose phone system and its test methods	√		√	√
10	A health care system with ZigBee portable glucose meter	√			√	√		√	√
11	An intelligent portable glucose meter with text messages transmiting measuring data	√		√	√					√
12	A gluocse measuring system based on smart mobile terminals	√		√	√		√					√
13	A condition survey and data management service platform based on Internet of Things glucose meter			√	√	√			√				√
14	A family chronic disease management system with remote informing function	√		√	√			√					√
15	A glucose analysis sytem based on APP technology			√							√
16	A glucose meter with automatic diagnostic function	√		√	√					√
17	A family chronic disease management system with notification	√	√	√	√			√			√
18	A portable glucose meter health care system with wireless transmission	√		√	√	√		√	√		√		√
19	A glucose analysis sytem based on APP and cloud calculating technology			√	√	√
20	Glucose monitor	√		√
21	An intelligent monitoring glucose meter with Internet of Thing low energy wireless transmission	√	√	√
22	Real-time glucose monitoring system , glucose monitoring device and slave terminals	√		√	√			√
23	Mobile glucose monitoring system	√		√	√
24	A mobile phone with glucose measuring and treatment function	√		√	√			√		√		√
25	Glucose tester based on smartphone	√		√
26	glucose information management system	√		√	√							√	√
27	A glucose measuring instrument based on Internet of Things wireless data transmission	√			√
28	A remote wireless glucose monitoring system	√		√	√			√		√	√		√
29	Glucose meter sub-machine	√		√	√			√		√	√	√	√
30	A glucose meter with wireless communication function	√			√			√
31	An Internet of Things glucose instrument with monitoring the human physical activity	√		√	√		√		√
32	Means for wireless transmission of glucose meter data	√	√	√	√
33	A glucose meter managed by smartphone	√	√	√					√
34	A glucose meter managed by computer	√
35	A mobile phone with glucose measuring function	√		√
36	A glucose meter sub-machine with pedometer	√		√	√		√
37	A glucose monitoring system based on intelligent and terminal communication	√	√	√	√
38	A sports-type electronic glucose meter	√		√			√		√
39	A glucose device with Internet of Thing human data acquisition and transmission	√	√	√	√			√		√
Investigation time: May 12,2014
